# Supplementary material for: Phylotranscriptomics Shed Light on Intrageneric Relationships and Historical Biogeography of Ceratozamia (Cycadales)
Source: Plants (Basel). 2023 Jan 19;12(3):478. doi: 10.3390/plants12030478 (PMC9921377; doi:10.3390/plants12030478)
Supplement: Supplementary file 1 [file plants-12-00478-s001.zip]

Archive with 1 entries (1 files):
- plants-2117219-supplementary.pdf
